# Supplementary material for: Synthesis and crystal structure of (E)-2-({2-[aza­niumyl­idene(methyl­sulfan­yl)meth­yl]hydrazinyl­idene}meth­yl)benzene-1,4-diol hydrogen sulfate
Source: Acta Crystallogr E Crystallogr Commun. 2019 Oct 29;75(Pt 11):1738–40. doi: 10.1107/S2056989019014233 (PMC6829723; doi:10.1107/S2056989019014233)
Supplement: Supplementary file 1 [file e-75-01738-sup1.cif]

##############################################################################
#                                                                            #
# This CIF contains the data in a paper accepted for publication in          #
# Acta Crystallographica Section E. It conforms to the requirements of       #
# Notes for Authors for Acta Crystallographica Section E, and has been       #
# peer reviewed under the auspices of the IUCr Commission on Journals.       #
#                                                                            #
# Full details of the Crystallographic Information File format               #
# are given in the paper "The Crystallographic Information File (CIF):       #
# a New Standard Archive File for Crystallography" by S. R. Hall, F. H.      #
# Allen and I. D. Brown [Acta Cryst. (1991), A47, 655-685].                  #
#                                                                            #
# The current version of the core CIF dictionary is obtainable from          #
# ftp://ftp.iucr.org/pub/cif_core.dic.                                       #
#                                                                            #
# Software is freely available for graphical display of the structure(s)     #
# in this CIF. For information consult the CIF software page                 #
# http://www.iucr.org/resources/cif/software.                                #
#                                                                            #
# This file may be used for bona fide research purposes within the           #
# scientific community so long as proper attribution is given to the journal # 
# article from which it was obtained.                                        #
#                                                                            #
##############################################################################
data_global
_journal_date_recd_electronic     2019-09-26
_journal_date_accepted     2019-10-17
_journal_name_full     'Acta Crystallographica, Section E'
_journal_year     2019
_journal_volume     75
_journal_issue     11
_journal_page_first     1738
_journal_page_last     1740
_journal_paper_category     GO
_journal_paper_doi     10.1107/S2056989019014233
_journal_coeditor_code     LH5926
_publ_contact_author_name     'Oussama Nehar'
_publ_contact_author_address
;
Laboratoire de Chimie Inorganique et Environnement
Universit\'e de Tlemcen
BP 119
13000 Tlemcen
Algeria
;
_publ_contact_author_email     'oussamanehar@gmail.com'
_publ_contact_author_fax     '+21343216091'
_publ_contact_author_phone     '+21343216091'
_publ_section_title
;\
Synthesis and crystal structure of
(<i>E</i>)-2-({2-[azaniumylidene(methylsulfanyl)methyl]hydrazinylidene}\
methyl)benzene-1,4-diol hydrogen sulfate
;
_publ_section_title_footnote     .
loop_
    _publ_author_name
    _publ_author_footnote
    _publ_author_address
    'Nehar, Oussama' .
;
Laboratoire de Chimie Inorganique et Environnement
Universit\'e de Tlemcen
BP 119
13000 Tlemcen
Algeria
;
    'Louhibi, Samira' .
;
Laboratoire de Chimie Inorganique et Environnement
Universit\'e de Tlemcen
BP 119
13000 Tlemcen
Algeria
;
    'Roisnel, Thierry' .
;
Centre de Diffractometrie X
UMR 6226 CNRS
Unit Sciences Chimiques de Rennes
Universite de Rennes I
263 Avenue du General Leclerc
35042 Rennes
France
;
_publ_section_synopsis     .
_chemical_name_systematic
;
(<i>E</i>)-2-({2-[Azaniumylidene(methylsulfanyl)methyl]hydrazinylidene}\
methyl)benzene-1,4-diol sulfate
;
_chemical_formula_moiety     'C9 H12 N3 O2 S +, H O4 S -'
_chemical_formula_sum     'C9 H13 N3 O6 S2'
_chemical_formula_iupac     'C9 H12 N3 O2 S +, H S O4 -'
_chemical_formula_weight     323.34
_chemical_compound_source     'synthesis as described'
_space_group_crystal_system     monoclinic
_space_group_name_H-M_alt     'P 21/n'
_space_group_name_Hall     '-P 2yn'
loop_
    _space_group_symop_operation_xyz
    'x, y, z'
    '-x+1/2, y+1/2, -z+1/2'
    '-x, -y, -z'
    'x-1/2, -y-1/2, z-1/2'
_cell_length_a     4.9411(8)
_cell_length_b     16.139(2)
_cell_length_c     16.426(3)
_cell_angle_alpha     90
_cell_angle_beta     100.440(7)
_cell_angle_gamma     90
_cell_volume     1288.2(3)
_cell_formula_units_Z     4
_cell_measurement_reflns_used     2859
_cell_measurement_theta_min     2.5241
_cell_measurement_theta_max     26.9884
_cell_measurement_temperature     150
_exptl_crystal_description     prism
_exptl_crystal_colour     colourless
_exptl_crystal_size_max     0.380
_exptl_crystal_size_mid     0.150
_exptl_crystal_size_min     0.120
_exptl_crystal_density_diffrn     1.667
_exptl_crystal_density_meas     ?
_exptl_crystal_density_method     ?
_exptl_crystal_F_000     672
_exptl_absorpt_coefficient_mu     0.444
_exptl_absorpt_correction_type     multi-scan
_exptl_absorpt_process_details
;
(SADABS; Sheldrick, 2014)
;
_exptl_absorpt_correction_T_min     0.838
_exptl_absorpt_correction_T_max     0.948
_exptl_special_details     ?
_diffrn_ambient_temperature     150
_diffrn_radiation_type     MoK\a
_diffrn_radiation_wavelength     0.71073
_diffrn_radiation_source     'fine-focus sealed tube'
_diffrn_radiation_monochromator     graphite
_diffrn_measurement_device_type     'Bruker APEXII'
_diffrn_measurement_method     'CCD rotation images, thin slices'
_diffrn_detector     'CCD plate'
_diffrn_detector_area_resol_mean     ?
_diffrn_reflns_number     7962
_diffrn_reflns_av_r_equivalents     0.0449
_diffrn_reflns_av_uneti/neti     0.0607
_diffrn_reflns_theta_min     3.569
_diffrn_reflns_theta_max     27.253
_diffrn_reflns_theta_full     25.242
_diffrn_measured_fraction_theta_max     0.983
_diffrn_measured_fraction_theta_full     0.992
_diffrn_reflns_limit_h_min     -6
_diffrn_reflns_limit_h_max     4
_diffrn_reflns_limit_k_min     -19
_diffrn_reflns_limit_k_max     20
_diffrn_reflns_limit_l_min     -21
_diffrn_reflns_limit_l_max     19
_diffrn_radiation_probe     x-ray
_refine_special_details
;
Refinement of F^2^ against ALL reflections.  The weighted R-factor wR and
goodness of fit S are based on F^2^, conventional R-factors R are based
on F, with F set to zero for negative F^2^. The threshold expression of
F^2^ > 2sigma(F^2^) is used only for calculating R-factors(gt) etc. and is
not relevant to the choice of reflections for refinement.  R-factors based
on F^2^ are statistically about twice as large as those based on F, and R-
factors based on ALL data will be even larger.
;
_reflns_number_total     2846
_reflns_number_gt     2014
_reflns_threshold_expression     >2sigma(I)
_refine_ls_structure_factor_coef     Fsqd
_refine_ls_matrix_type     full
_refine_ls_R_factor_all     0.0763
_refine_ls_R_factor_gt     0.0497
_refine_ls_wR_factor_gt     0.1277
_refine_ls_wR_factor_ref     0.1467
_refine_ls_goodness_of_fit_ref     1.034
_refine_ls_restrained_S_all     1.035
_refine_ls_number_reflns     2846
_refine_ls_number_parameters     243
_refine_ls_number_restraints     8
_refine_ls_hydrogen_treatment     mixed
_refine_ls_weighting_scheme     calc
_refine_ls_weighting_details
                      'w=1/[\s^2^(Fo^2^)+(0.0860P)^2^] where P=(Fo^2^+2Fc^2^)/3'
_atom_sites_solution_hydrogens     mixed
_atom_sites_solution_primary     dual
_atom_sites_solution_secondary     difmap
_refine_ls_shift/su_max     0.000
_refine_ls_shift/su_mean     0.000
_refine_diff_density_max     0.358
_refine_diff_density_min     -0.460
_refine_ls_extinction_method     none
_refine_ls_extinction_coef     .
loop_
    _atom_type_symbol
    _atom_type_description
    _atom_type_scat_dispersion_real
    _atom_type_scat_dispersion_imag
    _atom_type_scat_source
    C C 0.0033 0.0016 'International Tables Vol C Tables 4.2.6.8 and 6.1.1.4'
    H H 0.0000 0.0000 'International Tables Vol C Tables 4.2.6.8 and 6.1.1.4'
    N N 0.0061 0.0033 'International Tables Vol C Tables 4.2.6.8 and 6.1.1.4'
    O O 0.0106 0.0060 'International Tables Vol C Tables 4.2.6.8 and 6.1.1.4'
    S S 0.1246 0.1234 'International Tables Vol C Tables 4.2.6.8 and 6.1.1.4'
_computing_data_collection     'APEX2 (Bruker, 2014)'
_computing_cell_refinement     'APEX2 (Bruker, 2014)'
_computing_data_reduction     'APEX2 (Bruker, 2014)'
_computing_structure_solution     'SHELXT (Sheldrick, 2015a)'
_computing_structure_refinement     'SHELXL2018 (Sheldrick, 2015b)'
_computing_molecular_graphics
                    'SXGRAPH (Farrugia, 1999) and Mercury (Macrae et al., 2008)'
_computing_publication_material     'CRYSCALC (T. Roisnel, local program, 2019)'
loop_
    _atom_site_type_symbol
    _atom_site_label
    _atom_site_fract_x
    _atom_site_fract_y
    _atom_site_fract_z
    _atom_site_U_iso_or_equiv
    _atom_site_adp_type
    _atom_site_calc_flag
    _atom_site_occupancy
    _atom_site_disorder_assembly
    _atom_site_disorder_group
    S S1 0.99180(14) 0.09724(4) 0.39012(4) 0.0247(2) Uani d 1 . .
    C C1 1.1843(6) 0.05832(18) 0.31564(19) 0.0283(7) Uani d 1 . .
    H H1A 1.103765 0.079127 0.260512 0.042 Uiso calc 1 . .
    H H1B 1.178644 -0.002377 0.315474 0.042 Uiso calc 1 . .
    H H1C 1.375761 0.076956 0.330229 0.042 Uiso calc 1 . .
    C C2 1.0137(5) 0.20289(18) 0.37549(16) 0.0196(6) Uani d 1 . .
    N N3 1.1584(4) 0.23722(15) 0.32555(15) 0.0212(5) Uani d 1 . .
    H H3A 1.163(6) 0.2922(11) 0.3217(18) 0.025 Uiso d 1 . .
    H H3B 1.253(5) 0.2090(17) 0.2961(16) 0.025 Uiso d 1 . .
    N N4 0.8734(5) 0.25101(15) 0.41903(15) 0.0221(5) Uani d 1 . .
    H H4 0.897(6) 0.304(2) 0.4220(19) 0.027 Uiso d 1 . .
    N N5 0.7288(4) 0.21422(15) 0.47329(14) 0.0209(5) Uani d 1 . .
    C C6 0.6012(5) 0.26348(17) 0.51479(17) 0.0207(6) Uani d 1 . .
    H H6 0.611234 0.321565 0.506437 0.025 Uiso calc 1 . .
    C C7 0.4421(5) 0.23214(17) 0.57410(16) 0.0179(6) Uani d 1 . .
    C C8 0.4293(5) 0.14784(17) 0.59347(17) 0.0204(6) Uani d 1 . .
    C C9 0.2738(5) 0.12280(18) 0.65151(18) 0.0239(6) Uani d 1 . .
    H H9 0.265269 0.065663 0.664710 0.029 Uiso calc 1 . .
    C C10 0.1324(5) 0.17925(17) 0.69007(17) 0.0225(6) Uani d 1 . .
    H H10 0.025988 0.161037 0.729373 0.027 Uiso calc 1 . .
    C C11 0.1446(5) 0.26363(17) 0.67161(17) 0.0199(6) Uani d 1 . .
    C C12 0.2983(5) 0.28879(17) 0.61429(16) 0.0209(6) Uani d 1 . .
    H H12 0.306923 0.346085 0.601728 0.025 Uiso calc 1 . .
    O O13 0.5640(4) 0.08764(12) 0.55849(13) 0.0270(5) Uani d 1 . .
    H H13 0.648(7) 0.106(2) 0.527(2) 0.032 Uiso d 1 . .
    O O14 0.0054(4) 0.31741(13) 0.71335(13) 0.0279(5) Uani d 1 . .
    H H14 0.001(6) 0.366(2) 0.697(2) 0.034 Uiso d 1 . .
    S S2A 0.8844(12) 0.5353(4) 0.6254(4) 0.0254(10) Uani d 0.501(6) A 1
    O O11A 1.081(3) 0.4743(10) 0.6620(9) 0.031(3) Uani d 0.501(6) A 1
    O O12A 0.810(2) 0.5938(7) 0.6848(5) 0.030(2) Uani d 0.501(6) A 1
    O O13A 0.9688(11) 0.5797(2) 0.5572(3) 0.0297(14) Uani d 0.501(6) A 1
    O O14A 0.6216(9) 0.4839(3) 0.5891(3) 0.0302(13) Uani d 0.501(6) A 1
    H H14A 0.476218 0.481337 0.608697 0.045 Uiso d 0.501(6) A 1
    S S2B 0.9553(12) 0.5327(5) 0.6250(5) 0.0292(12) Uani d 0.499(6) A 2
    O O11B 1.084(4) 0.4751(12) 0.6870(8) 0.038(3) Uani d 0.499(6) A 2
    O O12B 0.767(2) 0.5891(7) 0.6534(6) 0.038(2) Uani d 0.499(6) A 2
    O O13B 1.1639(10) 0.5733(3) 0.5857(3) 0.0294(13) Uani d 0.499(6) A 2
    O O14B 0.7723(10) 0.4819(4) 0.5562(3) 0.0506(17) Uani d 0.499(6) A 2
    H H14B 0.793868 0.463761 0.509852 0.076 Uiso d 0.499(6) A 2
loop_
    _atom_site_aniso_label
    _atom_site_aniso_U_11
    _atom_site_aniso_U_22
    _atom_site_aniso_U_33
    _atom_site_aniso_U_12
    _atom_site_aniso_U_13
    _atom_site_aniso_U_23
    S1 0.0307(4) 0.0178(4) 0.0285(4) -0.0005(3) 0.0136(3) 0.0018(3)
    C1 0.0313(14) 0.0220(15) 0.0354(18) 0.0012(12) 0.0162(13) 0.0003(13)
    C2 0.0205(11) 0.0207(14) 0.0172(14) -0.0001(11) 0.0027(11) -0.0014(11)
    N3 0.0252(11) 0.0175(12) 0.0236(13) 0.0011(10) 0.0114(10) 0.0049(10)
    N4 0.0285(11) 0.0178(12) 0.0228(13) -0.0013(10) 0.0121(10) 0.0013(10)
    N5 0.0226(10) 0.0229(12) 0.0188(12) -0.0018(9) 0.0079(9) 0.0010(10)
    C6 0.0230(11) 0.0178(14) 0.0220(15) -0.0004(11) 0.0057(11) 0.0001(11)
    C7 0.0197(11) 0.0182(13) 0.0162(14) -0.0007(10) 0.0040(10) -0.0011(11)
    C8 0.0214(11) 0.0185(14) 0.0211(15) -0.0003(10) 0.0035(11) -0.0024(11)
    C9 0.0285(13) 0.0185(14) 0.0252(15) -0.0032(12) 0.0063(12) 0.0006(12)
    C10 0.0249(12) 0.0238(15) 0.0201(15) -0.0030(11) 0.0075(11) 0.0009(12)
    C11 0.0214(11) 0.0191(14) 0.0202(14) 0.0002(11) 0.0064(11) -0.0040(11)
    C12 0.0244(12) 0.0172(14) 0.0213(15) -0.0008(11) 0.0043(11) 0.0002(11)
    O13 0.0342(11) 0.0182(10) 0.0329(13) 0.0024(9) 0.0175(9) -0.0009(9)
    O14 0.0363(10) 0.0186(10) 0.0336(12) 0.0014(9) 0.0186(9) -0.0015(9)
    S2A 0.038(3) 0.0164(14) 0.0231(13) -0.0028(16) 0.0076(16) 0.0061(9)
    O11A 0.028(3) 0.020(3) 0.043(8) 0.003(3) 0.007(5) 0.010(5)
    O12A 0.040(4) 0.026(3) 0.026(4) -0.010(3) 0.009(3) -0.005(3)
    O13A 0.050(3) 0.018(2) 0.026(3) -0.004(2) 0.021(2) 0.0035(18)
    O14A 0.031(2) 0.025(2) 0.038(3) -0.0049(18) 0.016(2) -0.0021(19)
    S2B 0.037(3) 0.0182(14) 0.0338(15) -0.0054(16) 0.0117(17) -0.0075(10)
    O11B 0.051(4) 0.030(4) 0.035(7) -0.001(3) 0.014(5) 0.007(5)
    O12B 0.038(4) 0.017(3) 0.062(7) 0.005(3) 0.021(5) -0.011(5)
    O13B 0.030(3) 0.025(2) 0.036(3) 0.0028(19) 0.014(2) 0.008(2)
    O14B 0.042(3) 0.068(4) 0.044(3) -0.018(3) 0.012(3) -0.029(3)
_geom_special_details
;
 All esds (except the esd in the dihedral angle between two l.s. planes)
 are estimated using the full covariance matrix.  The cell esds are taken
 into account individually in the estimation of esds in distances, angles
 and torsion angles; correlations between esds in cell parameters are only
 used when they are defined by crystal symmetry.  An approximate (isotropic)
 treatment of cell esds is used for estimating esds involving l.s. planes.
;
loop_
    _geom_bond_atom_site_label_1
    _geom_bond_atom_site_label_2
    _geom_bond_site_symmetry_2
    _geom_bond_distance
    _geom_bond_publ_flag
    S1 C2 . 1.728(3) ?
    S1 C1 . 1.794(3) ?
    C1 H1A . 0.9800 ?
    C1 H1B . 0.9800 ?
    C1 H1C . 0.9800 ?
    C2 N3 . 1.305(3) ?
    C2 N4 . 1.332(3) ?
    N3 H3A . 0.890(18) ?
    N3 H3B . 0.861(17) ?
    N4 N5 . 1.374(3) ?
    N4 H4 . 0.86(3) ?
    N5 C6 . 1.285(3) ?
    C6 C7 . 1.449(3) ?
    C6 H6 . 0.9500 ?
    C7 C12 . 1.395(4) ?
    C7 C8 . 1.401(4) ?
    C8 O13 . 1.362(3) ?
    C8 C9 . 1.388(4) ?
    C9 C10 . 1.371(4) ?
    C9 H9 . 0.9500 ?
    C10 C11 . 1.399(4) ?
    C10 H10 . 0.9500 ?
    C11 O14 . 1.367(3) ?
    C11 C12 . 1.374(3) ?
    C12 H12 . 0.9500 ?
    O13 H13 . 0.78(3) ?
    O14 H14 . 0.83(4) ?
    S2A O11A . 1.435(8) ?
    S2A O12A . 1.452(7) ?
    S2A O13A . 1.453(6) ?
    S2A O14A . 1.564(8) ?
    O14A H14A . 0.8399 ?
    S2B O12B . 1.437(7) ?
    S2B O11B . 1.439(8) ?
    S2B O13B . 1.467(6) ?
    S2B O14B . 1.549(9) ?
    O14B H14B . 0.8401 ?
loop_
    _geom_angle_atom_site_label_1
    _geom_angle_atom_site_label_2
    _geom_angle_atom_site_label_3
    _geom_angle_site_symmetry_1
    _geom_angle_site_symmetry_3
    _geom_angle
    _geom_angle_publ_flag
    C2 S1 C1 . . 101.32(13) ?
    S1 C1 H1A . . 109.5 ?
    S1 C1 H1B . . 109.5 ?
    H1A C1 H1B . . 109.5 ?
    S1 C1 H1C . . 109.5 ?
    H1A C1 H1C . . 109.5 ?
    H1B C1 H1C . . 109.5 ?
    N3 C2 N4 . . 119.2(3) ?
    N3 C2 S1 . . 124.2(2) ?
    N4 C2 S1 . . 116.7(2) ?
    C2 N3 H3A . . 119.5(19) ?
    C2 N3 H3B . . 123(2) ?
    H3A N3 H3B . . 118(3) ?
    C2 N4 N5 . . 118.6(2) ?
    C2 N4 H4 . . 122(2) ?
    N5 N4 H4 . . 118(2) ?
    C6 N5 N4 . . 116.1(2) ?
    N5 C6 C7 . . 121.3(3) ?
    N5 C6 H6 . . 119.4 ?
    C7 C6 H6 . . 119.4 ?
    C12 C7 C8 . . 118.7(2) ?
    C12 C7 C6 . . 118.3(2) ?
    C8 C7 C6 . . 123.0(2) ?
    O13 C8 C9 . . 117.1(2) ?
    O13 C8 C7 . . 123.4(2) ?
    C9 C8 C7 . . 119.5(2) ?
    C10 C9 C8 . . 121.0(3) ?
    C10 C9 H9 . . 119.5 ?
    C8 C9 H9 . . 119.5 ?
    C9 C10 C11 . . 120.1(2) ?
    C9 C10 H10 . . 120.0 ?
    C11 C10 H10 . . 120.0 ?
    O14 C11 C12 . . 123.2(3) ?
    O14 C11 C10 . . 117.6(2) ?
    C12 C11 C10 . . 119.2(2) ?
    C11 C12 C7 . . 121.5(3) ?
    C11 C12 H12 . . 119.2 ?
    C7 C12 H12 . . 119.2 ?
    C8 O13 H13 . . 112(2) ?
    C11 O14 H14 . . 115(2) ?
    O11A S2A O12A . . 113.5(9) ?
    O11A S2A O13A . . 113.2(7) ?
    O12A S2A O13A . . 109.8(7) ?
    O11A S2A O14A . . 104.4(10) ?
    O12A S2A O14A . . 107.9(5) ?
    O13A S2A O14A . . 107.6(5) ?
    S2A O14A H14A . . 126.1 ?
    O12B S2B O11B . . 114.1(9) ?
    O12B S2B O13B . . 114.0(7) ?
    O11B S2B O13B . . 110.1(9) ?
    O12B S2B O14B . . 104.2(6) ?
    O11B S2B O14B . . 107.4(11) ?
    O13B S2B O14B . . 106.2(5) ?
    S2B O14B H14B . . 133.8 ?
loop_
    _geom_torsion_atom_site_label_1
    _geom_torsion_atom_site_label_2
    _geom_torsion_atom_site_label_3
    _geom_torsion_atom_site_label_4
    _geom_torsion_site_symmetry_1
    _geom_torsion_site_symmetry_2
    _geom_torsion_site_symmetry_3
    _geom_torsion_site_symmetry_4
    _geom_torsion
    _geom_torsion_publ_flag
    C1 S1 C2 N3 . . . . -4.6(3) ?
    C1 S1 C2 N4 . . . . 175.8(2) ?
    N3 C2 N4 N5 . . . . -178.0(2) ?
    S1 C2 N4 N5 . . . . 1.6(3) ?
    C2 N4 N5 C6 . . . . 178.8(2) ?
    N4 N5 C6 C7 . . . . -179.8(2) ?
    N5 C6 C7 C12 . . . . -177.1(2) ?
    N5 C6 C7 C8 . . . . 3.7(4) ?
    C12 C7 C8 O13 . . . . -179.3(2) ?
    C6 C7 C8 O13 . . . . -0.1(4) ?
    C12 C7 C8 C9 . . . . 0.3(4) ?
    C6 C7 C8 C9 . . . . 179.5(2) ?
    O13 C8 C9 C10 . . . . 179.7(2) ?
    C7 C8 C9 C10 . . . . 0.1(4) ?
    C8 C9 C10 C11 . . . . -0.4(4) ?
    C9 C10 C11 O14 . . . . -178.4(2) ?
    C9 C10 C11 C12 . . . . 0.3(4) ?
    O14 C11 C12 C7 . . . . 178.7(2) ?
    C10 C11 C12 C7 . . . . 0.1(4) ?
    C8 C7 C12 C11 . . . . -0.4(4) ?
    C6 C7 C12 C11 . . . . -179.6(2) ?
loop_
    _geom_hbond_atom_site_label_D
    _geom_hbond_atom_site_label_H
    _geom_hbond_atom_site_label_A
    _geom_hbond_site_symmetry_A
    _geom_hbond_distance_DH
    _geom_hbond_distance_HA
    _geom_hbond_distance_DA
    _geom_hbond_angle_DHA
    _geom_hbond_publ_flag
    C10 H10 O12A 2_546 0.95 2.60 3.541(10) 169.5 yes
    N3 H3A O12A 3_766 0.890(18) 1.85(2) 2.738(12) 178(3) yes
    N3 H3A O12B 3_766 0.890(18) 1.98(2) 2.841(11) 163(3) yes
    N3 H3B O14 4_765 0.861(17) 2.049(19) 2.874(3) 160(3) yes
    N4 H4 O13A 3_766 0.86(3) 2.00(3) 2.849(5) 167(3) yes
    N4 H4 O13B 3_766 0.86(3) 2.00(3) 2.841(5) 164(3) yes
    O13 H13 N5 . 0.78(3) 2.03(3) 2.685(3) 142(3) yes
    O14 H14 O11A 1_455 0.83(4) 1.90(4) 2.716(16) 167(3) yes
    O14 H14 O11B 1_455 0.83(4) 1.82(4) 2.62(2) 162(3) yes
    O14A H14A O11A 1_455 0.84 2.28 3.123(17) 180.0 yes
    O14B H14B S2B 3_766 0.84 2.73 3.490(9) 151.6 yes
    O14B H14B O13B 3_766 0.84 1.73 2.567(7) 179.6 yes
_shelx_hkl_file     {a6986d5e-fe3e-4309-af82-6f5f253b7b8a}
_shelx_hkl_checksum     68398
_shelx_res_file     {fb63088b-adc4-496e-b539-a7298bb76c23}
_shelx_res_checksum     18719
